# Supplementary material for: Structural and Mechanistic Insights into a Novel Monooxygenase for Poly(acrylic acid) Biodegradation
Source: Int J Mol Sci. 2024 Aug 15;25(16):8871. doi: 10.3390/ijms25168871 (PMC11354265; doi:10.3390/ijms25168871)
Supplement: Supplementary file 1 [file ijms-25-08871-s001.zip]

Archive with 1 entries (1 files):
- ijms-3137366-supplementary.pdf
